# Supplementary material for: Atopic Dermatitis and the Risk of Infection in End-Stage Renal Disease
Source: Medicina (Kaunas). 2023 Dec 10;59(12):2145. doi: 10.3390/medicina59122145 (PMC10744789; doi:10.3390/medicina59122145)
Supplement: Supplementary file 1 [file medicina-59-02145-s001.zip]

Archive with 1 entries (1 files):
- medicina-2707898-SI.pdf
